# Supplementary material for: Determining Perceived Self-Efficacy for Preventing Dengue Fever in Two Climatically Diverse Mexican States: A Cross-Sectional Study
Source: Behav Sci (Basel). 2022 Mar 28;12(4):94. doi: 10.3390/bs12040094 (PMC9031455; doi:10.3390/bs12040094)
Supplement: Supplementary file 1 [file behavsci-12-00094-s001.zip]

Archive with 4 entries (4 files):
- behavsci_STROBE_checklist_cross-sectional.pdf
- MS.hs_behavior_supplementary tables_final.pdf
- MS_hs_behavior_supplementary_figures.pdf
- Treatment_health_seeking_behavior_dengue_5.18.21.pdf
